# Supplementary material for: A Review on the Adsorption Isotherms and Design Calculations for the Optimization of Adsorbent Mass and Contact Time
Source: ACS Omega. 2023 Apr 24;8(20):17407–30. doi: 10.1021/acsomega.2c08155 (PMC10210042; doi:10.1021/acsomega.2c08155)
Supplement: Supplementary file 1 — ao2c08155_si_001.xlsx [file ao2c08155_si_001.xlsx]

## Sheet: Raw
Ce	Qe
mg/L	mg/g
1.28	15.3
3.19	31.7
8.3	38.3
16	44.3
24.9	49.6
34.5	54.7
51.1	57.4
69	59.4
114	61.8
160	62.9
208	63.6
235	63.4
259	63.8
308	64.2

## Sheet: Langmuir
Ce	Qe	Ce/Qe	slop[e	0.0153			NLR
mg/L	mg/g	g/L	1/qm	g/mg			Ce	qm	kl	qe
1.28	15.3	0.0836601	qm	65.3595	mg/g		mg/L	mg/g	L/mg	mg/g
3.19	31.7	0.100631					1.28	63.6577	0.207835	13.3763
8.3	38.3	0.21671	intercept	0.094	g/L		3.19			25.3788
16	44.3	0.361174	1/kL*qm				8.3			40.2974
24.9	49.6	0.502016	Kl	1/intercept*qm	L/mg		16			48.9404
34.5	54.7	0.630713		0.162766			24.9			53.3489
51.1	57.4	0.890244					34.5			55.8664
69	59.4	1.16162					51.1			58.1796
114	61.8	1.84466					69			59.5081
160	62.9	2.54372					114			61.0798
208	63.6	3.27044					160			61.7993
235	63.4	3.70662					208			62.2185
259	63.8	4.05956					235			62.3805
308	64.2	4.79751					259			62.4967
							308			62.6786

## Sheet: freundlich
Ce	Qe	lnqe	lnCe	slope	intercept				NLR
mg/L	mg/g								Ce	kf	n	Qe,pred
1.28	15.3	2.72785	0.24686	n	lnkf	kf	L/g		mg/L	L/g		mg/g
3.19	31.7	3.45632	1.16002	0.2134	3.0865	21.9003			1.28	27.2802	0.162704	28.3982
8.3	38.3	3.64545	2.11626						3.19			32.947
16	44.3	3.79098	2.77259						8.3			38.4933
24.9	49.6	3.90399	3.21487						16			42.8314
34.5	54.7	4.00186	3.54096						24.9			46.0272
51.1	57.4	4.05004	3.93378						34.5			48.5352
69	59.4	4.08429	4.23411						51.1			51.7386
114	61.8	4.1239	4.7362						69			54.3295
160	62.9	4.14155	5.07517						114			58.9541
208	63.6	4.15261	5.33754						160			62.297
235	63.4	4.14946	5.45959						208			65.0139
259	63.8	4.15575	5.55683						235			66.3178
308	64.2	4.162	5.7301						259			67.3754
									308			69.3019

## Sheet: redlich-peterson
Ce	Qe			NLR
mg/L	mg/g			kp	a	b	qe,pred	mg/g
1.28	15.3			19.9081	0.424872	0.940174	16.5916
3.19	31.7			L/g	(L/mg)^b		28.0449
8.3	38.3						40.2324
16	44.3						47.1274
24.9	49.6						50.9558
34.5	54.7						53.4093
51.1	57.4						56.0247
69	59.4						57.8237
114	61.8						60.546
160	62.9						62.2395
208	63.6						63.4954
235	63.4						64.0672
259	63.8						64.5182
308	64.2						65.3133

## Sheet: sips
Ce	Qe			NLR
mg/L	mg/g			kp	a	b	qe,pred	mg/g
1.28	15.3			20.1993	0.295813	0.712493	17.8042
3.19	31.7			L/g	(L/g)		27.5424
8.3	38.3						39.0547
16	44.3						46.4873
24.9	49.6						50.8771
34.5	54.7						53.716
51.1	57.4						56.6674
69	59.4						58.5874
114	61.8						61.2011
160	62.9						62.5942
208	63.6						63.4963
235	63.4						63.8693
259	63.8						64.1469
308	64.2						64.6014

## Sheet: temkin
Ce	Qe	lnCe	slope	intercept			NLR
mg/L	mg/g		mg/g	mg/g		Ce	qm1	f	a0	qe,pred
1.28	15.3	0.24686	RTqm/E	RTqm*lna/E		mg/L	mg.mol/g.J	mol/J	L/mg	mg/g
3.19	31.7	1.16002	8.4015	20.297		1.28	6.78771	0.80792	11.1996	22.3709
8.3	38.3	2.11626		lna		3.19				30.0428
16	44.3	2.77259		2.41588		8.3				38.0765
24.9	49.6	3.21487		a		16				43.5907
34.5	54.7	3.54096		11.1996		24.9				47.3065
51.1	57.4	3.93378	R			34.5				50.0461
69	59.4	4.23411	8.314	J/molK		51.1				53.3464
114	61.8	4.7362	T			69				55.8696
160	62.9	5.07517	298	K		114				60.0879
208	63.6	5.33754				160				62.9358
235	63.4	5.45959	qm/E	0.00339102		208				65.14
259	63.8	5.55683				235				66.1654
308	64.2	5.7301				259				66.9824
						308				68.4381

## Sheet: hasley-hill
Ce	Qe														NLR
mg/L	mg/g			Cs	60	mg/mL	ln q	ln(ln(cs/c)		Slope	intercept				qm	k	s	Qe,pred	mg/g
1.28	15.3			Cs	60000	mg/L	2.72785	2.37539			lnqm+ (1/s)ln(-k)	1.895			109.225	3.56716	0.885966	31.4292
3.19	31.7						3.45632	2.28667		1/s	qm		mg/g					34.7397
8.3	38.3						3.64545	2.18446		-0.87974								38.9877
16	44.3						3.79098	2.10773										42.5149
24.9	49.6						3.90399	2.05249										45.2502
34.5	54.7						4.00186	2.00971		s								47.4886
51.1	57.4						4.05004	1.95562		-0.87974								50.478
69	59.4						4.08429	1.9122										53.0133
114	61.8						4.1239	1.83512										57.8322
160	62.9						4.14155	1.77951										61.579
208	63.6						4.15261	1.73423										64.8077
235	63.4						4.14946	1.71245										66.4208
259	63.8						4.15575	1.69475										67.7611
308	64.2						4.162	1.66241										70.2801

## Sheet: harkins-jura
Ce	Qe		Cs		log (C/Cs)	1/qe2		B	A		NLR				mg/g
mg/L	mg/g		mg/mL			g2/mg2		constant	mg2/g2		A	B		qe,pred	qe	error
1.28	15.3		60		-4.67094	0.00427186		-2.789	514.18		4009.27	-1.46639		35.3712	15.3	402.851
3.19	31.7		60000		-4.27436	0.000995134					mg/g^2	constant		37.7865	31.7	37.0453
8.3	38.3				-3.85907	0.000681714								40.9346	38.3	6.94095
16	44.3				-3.57403	0.000509557								43.6149	44.3	0.469418
24.9	49.6				-3.38195	0.000406478								45.7493	49.6	14.8277
34.5	54.7				-3.24033	0.000334215								47.5404	54.7	51.2594
51.1	57.4				-3.06973	0.000303512								50.0058	57.4	54.6749
69	59.4				-2.9393	0.000283418								52.1728	59.4	52.2319
114	61.8				-2.72125	0.000261832								56.5244	61.8	27.8321
160	62.9				-2.57403	0.000252754								60.1635	62.9	7.48826
208	63.6				-2.46009	0.000247221								63.5193	63.6	0.00651221
235	63.4				-2.40708	0.000248783								65.2843	63.4	3.55065
259	63.8				-2.36485	0.000245674								66.801	63.8	9.00621
308	64.2				-2.2896	0.000242622								69.7875	64.2	31.2199
																699.404

## Sheet: unilan
Ce	Qe		qm	k	s	qe,pred	qe	error2
mg/L	mg/g		66.8431	0.412984	0.4	mg/g	mg/g
1.28	15.3		mg/g	L/mg	constant	23.238	15.3	63.0119
3.19	31.7					37.9403	31.7	38.9419
8.3	38.3					51.5773	38.3	176.288
16	44.3					57.9073	44.3	185.159
24.9	49.6					60.8005	49.6	125.452
34.5	54.7					62.3642	54.7	58.7403
51.1	57.4					63.7487	57.4	40.3056
69	59.4					64.5222	59.4	26.2369
114	61.8					65.4178	61.8	13.0886
160	62.9					65.821	62.9	8.53219
208	63.6					66.0539	63.6	6.02175
235	63.4					66.1436	63.4	7.52731
259	63.8					66.2078	63.8	5.79732
308	64.2					66.308	64.2	4.44359
								759.546
					Linear regression not possible

## Sheet: dubinin
Ce	Qe				logqe	log(Cs/C)^2								NLR			QE,Pred
mg/L	mg/g		Cs					qm	E	R	T			qm	E	RT/E^^2
1.28	15.3		mg/mL		2.72785	115.675		mg/g	J/mol	J/mol.K	K			mg/g	J/mol		25.291
3.19	31.7		60		3.45632	96.8665		lnqm	20509	8.314	293			93.2847	22932.9	0.0112834	31.2705
8.3	38.3		60000		3.64545	78.9582		4.668		(RT)^2							38.2729
16	44.3		mg/L		3.79098	67.7249		qm									43.4448
24.9	49.6				3.90399	60.641		106.485									47.0599
34.5	54.7				4.00186	55.6686											49.7757
51.1	57.4				4.05004	49.9611			-(RT/E)^2								53.0867
69	59.4				4.08429	45.8057			Slope								55.635
114	61.8				4.1239	39.2615			-0.014108								59.8986
160	62.9				4.14155	35.1285											62.7582
208	63.6				4.15261	32.0873											64.9491
235	63.4				4.14946	30.7195											65.9592
259	63.8				4.15575	29.651											66.7592
308	64.2				4.162	27.794											68.1728

[truncated: 9 more sheets: TOTH, Jovanovich, vieth sladek, khan, jossens, radke-prausnitz, kobe corrigon, Fritz-Schlüender 2, Fritz-Schlüender isotherm five]
