# Supplementary material for: A Review on the Adsorption Isotherms and Design Calculations for the Optimization of Adsorbent Mass and Contact Time
Source: ACS Omega. 2023 Apr 24;8(20):17407–30. doi: 10.1021/acsomega.2c08155 (PMC10210042; doi:10.1021/acsomega.2c08155)
Supplement: Supplementary file 2 — ao2c08155_si_002.xlsx [file ao2c08155_si_002.xlsx]

## Sheet: Sheet1
										Initial Concentration (C0)
			DOI			Adsorbate	Adsorbent	% Removal	Isotherm	mg/L	s1	s2	s1+s2	S
			https://doi.org/10.1007/s13399-020-00813-y			Machalite Green	Activated Date Pits	0.995	Langmuir–Freundlich	50	-	-	2.5	11.5
										100	-	-	3.5	13.5
										150	-	-	4.4	15.1
										200	-	-	5.2	16.4
										250	-	-	6	17.6
										300	-	-	6.8	18.8
										350	-	-	7.6	19.9
										400	-	-	8.4	21
										450	-	-	9.2	22
										500	-	-	10	23
								0.95	KLF=14.8 L/g	50			1.3	2.2
									aLF=0.221 L/g	100			2.1	3.1
									bLF=0.84	150			2.9	3.9
									R2=0.99	200			3.6	4.7
										250			4.3	5.5
										300			5	6.2
										350			5.8	7
										400			6.5	7.7
										450			7.3	8.5
										500			8	9.2
			KHAIRUL ANUAR, Muhammad ‘Azib et al. INSIGHT INTO THE OPTIMIZATION OF MASS AND CONTACT TIME IN TWO-STAGE ADSORBER DESIGN FOR MALACHITE GREEN REMOVAL BY COCONUT SHELL ACTIVATED CARBON. International Journal of Biomass and Renewables, [S.l.], v. 10, n. 2, p. 1-8, oct. 2021. ISSN 2289-1692.			Machalite Green	Coconut shell activated carbon	0.99	Langmuir	50 mg/L (Different system Number)	0.00396	0.0952	0.0991
											0.0077	0.0906	0.0983
											0.01145	0.0849	0.0964
											0.01478	0.0795	0.0942
									qm(mg/g)=70.8		0.0181	0.0745	0.0926
									KL(L/mg)=1.64		0.02185	0.0694	0.0913
									R2=0.997		0.0256	0.0646	0.0902
											0.02934	0.0594	0.0887
											0.03267	0.0542	0.0868
											0.03642	0.0491	0.0856
											0.04016	0.0439	0.0841
											0.0437	0.0385	0.0822
											0.04786	0.0337	0.0815
											0.05182	0.0284	0.0803
											0.05598	0.0234	0.0794
											0.06015	0.0182	0.0783
											0.06494	0.0128	0.0777
											0.07139	0.0077	0.0791
											0.08349	0.0027	0.0862
											0.10038	0.0002	0.1006
			https://doi.org/10.3390/pr10030453			ibuprofen from water	phosphoric-acid-treated date stone activated carbon	0.995	Langmuir–Freundlich	1	1.19	3.41	4.6
								0.995		2	1.02	2.88	3.9
								0.995		3	0.931	2.62	3.551
								0.995		4	0.88	2.45	3.33
								0.995	KLF=16.4 L/g	5	0.841	2.32	3.161
								0.995	aLF=0.130 L/g	6	0.813	2.22	3.033
								0.995	bLF=1.24	7	0.792	2.14	2.932
								0.995	R2=0.995	8	0.776	2.07	2.846
								0.995		10	0.753	1.97	2.723
								0.995		12	0.738	1.88	2.618
								0.995		14	0.728	1.82	2.548
								0.995		15	0.725	1.79	2.515
								0.995		16	0.723	1.76	2.483
								0.995		18	0.72	1.71	2.43
								0.995		20	0.719	1.67	2.389
						ibuprofen from water	acid-treated date stone activated carbon	0.8	Langmuir–Freundlich	1	0.089	0.117	0.206
								0.9		2	0.145	0.209	0.354
								0.933		3	0.184	0.281	0.465
								0.95		4	0.216	0.343	0.559
								0.96	KLF=16.4 L/g	5	0.244	0.399	0.643
								0.9666	aLF=0.130 L/g	6	0.269	0.45	0.719
								0.9714	bLF=1.24	7	0.292	0.497	0.789
								0.975	R2=0.995	8	0.313	0.541	0.854
								0.98		10	0.353	0.622	0.975
								0.9833		12	0.389	0.69	1.079
								0.9857		14	0.423	0.766	1.189
								0.9866		15	0.44	0.799	1.239
								0.9875		16	0.455	0.831	1.286
								0.9888		18	0.486	0.892	1.378
								0.99		20	0.516	0.95	1.466
						Machalite Green	microwave activated date stones	0.995	Langmuir-Freundlich	50	2.211	0.981	3.192
										100	3.606	1.567	5.173
										125	4.228	1.823	6.051
			https://doi.org/10.1016/j.cep.2021.108318							150	4.818	2.064	6.882
										175	5.382	2.292	7.674
									KLF=11.47 L/g	200	5.926	2.511	8.437
									aLF=0.073 L/g	225	6.453	2.721	9.174
									bLF=0.341	250	6.966	2.924	9.89
										300	7.954	3.313	11.267
										325	8.433	3.5	11.933
										350	8.903	3.683	12.586
										400	9.82	4.037	13.857
										450	10.71	4.378	15.088
										500	11.58	4.708	16.288
						Machalite Green	microwave activated date stones	0.995	Redlich-Peterson	50	0.717	0.171	0.888
										100	1.267	0.268	1.535
										125	1.528	0.32	1.848
										150	1.782	0.374	2.156
										175	2.031	0.428	2.459
									KRF=160.9	200	2.275	0.484	2.759
									aRF=2.545	225	2.515	0.541	3.056
									bRF=0.927	250	2.752	0.598	3.35
										300	3.217	0.714	3.931
										325	3.446	0.773	4.219
										350	3.673	0.832	4.505
										400	4.121	0.95	5.071
										450	4.563	1.07	5.633
										500	5	1.19	6.19
					https://doi.org/10.1007/s42452-020-2196-3	Allura direct red	Treated peanut hull waste	0.99	Langmuir-Freundlich	10	0.01988	0.00959	0.0295
										20	0.0325	0.01566	0.0482
									qm=2784	30	0.04335	0.02087	0.0642
									KLF=0.00628	40	0.05308	0.02554	0.0786
									bLF=3.414	50	0.06231	0.02997	0.0923
										60	0.07093	0.0341	0.105
										70	0.07914	0.03804	0.1172
										80	0.08702	0.04182	0.1288
						Allura direct red	Treated peanut hull waste	0.95	Langmuir-Freundlich	10	0.01469	0.008758	0.02345
										20	0.02402	0.01431	0.03833
										30	0.03204	0.01908	0.05111
									qm=2784	40	0.03923	0.02335	0.06259
									KLF=0.00628	50	0.04606	0.02741	0.07347
									bLF=3.414	60	0.05244	0.03119	0.08363
										70	0.05852	0.0348	0.09332
										80	0.06435	0.03826	0.10261
						Allura direct red	Treated peanut hull waste	0.9	Langmuir-Freundlich	10	0.01211	0.008055	0.02017
										20	0.01981	0.01316	0.03297
										30	0.02642	0.01755	0.04398
									qm=2784	40	0.03236	0.02149	0.05385
									KLF=0.00628	50	0.038	0.02522	0.06322
									bLF=3.414	60	0.04326	0.02871	0.07197
										70	0.04828	0.03203	0.08031
										80	0.05309	0.03522	0.08831
					https://doi.org/10.1016/j.jenvman.2017.12.030	tetracycline and fluorescent dye from wastewater	Magnetic Chicken Bone Biochar	0.9	Freundlich	100	1.84	42.91	44.75
									R2=0.945-0.996		3.85	34.98	38.83
											5.94	27.97	33.91
											7.86	21.97	29.83
											9.87	15.88	25.75
											11.87	12.46	24.33
											13.96	9.96	23.92
											15.89	7.87	23.76
											17.89	6.79	24.68
											19.9	5.96	25.86
											21.82	4.88	26.7
											23.91	4.38	28.29
											26	3.97	29.97
											27.93	3.39	31.32
											30.02	2.89	32.91
											31.94	2.39	34.33
											33.95	1.89	35.84
											35.87	1.65	37.52
											37.96	1.4	39.36
											40.05	0.98	41.03
											42.06	0.65	42.71
											43.98	0.41	44.39
						tetracycline and fluorescent dye from wastewater	Magnetic Chicken Bone Biochar	0.96	Freundlich	100	1.87	35.72	37.59
											3.97	20.04	24.01
											5.99	5.99	11.98
									R2=0.945-0.996		8.01	3.97	11.98
											9.95	2.97	12.92
											11.98	2.74	14.72
											13.92	2.51	16.43
											15.94	2.35	18.29
											18.04	2.2	20.24
											19.91	2.2	22.11
											22.01	1.9	23.91
											24.03	1.82	25.85
											25.97	1.98	27.95
											27.99	1.91	29.9
											30.02	1.91	31.93
											31.96	1.68	33.64
											34.06	1.61	35.67
											36.08	1.45	37.53
											38.1	1.22	39.32
											40.05	1.3	41.35
											42.15	1.31	43.46
											44.01	1.23	45.24
			https://doi.org/10.1016/j.biortech.2010.11.032			Reactive Yellow K-4G	polyepicholorohydrin-dimethylamine (EPIDMA) cationic polymer modiﬁed bentonite	0.85	Freundlich	50	9000	5640	14640	1643
								0.9	KF [(mg/g) (L/mg)]=18.48		10000	6030	16030	18610
								0.95	1/n=0.167		12000	5850	17850	22060
								0.99	R2=0.990		15000	5520	20520	30070
						Disperse yellow brown S-2RFL	polyepicholorohydrin-dimethylamine (EPIDMA) cationic polymer modiﬁed bentonite	0.85	Langmuir		50000	27250	77250	110800
								0.9	Q0 (mg g−1)=30.82		60000	34860	94860	157770
								0.95	KL (L mg−1)=1.52		80000	52110	132110	294630
								0.99	R2=0.996		160000	122800	282800	1375000
						Atrazine	RSBC	0.95	Freundlich adsorption	10	250	3630	3880
											500	2290	2790
			http://dx.doi.org/10.1016/j.ijheh.2017.02.010								750	1740	2490
									Kf[mg1−n kg−1Ln]=1680		900	1540	2440
											1250	1220	2470
									1/nf,ads=0.64		1450	1090	2540
									R2=0.977		1750	950	2700
											2100	820	2920
											2500	720	3220
											3500	540	4040
											4500	430	4930
						Atrazine	T-RSBC	0.95	Freundlich adsorption	10	250	1580	1830
											500	940	1440
											650	770	1420
									Kf[mg1−n kg−1Ln]=2716		750	690	1440
									1/nf,ads=0.46		900	590	1490
									R2=0.994		1250	400	1650
											1450	460	1910
											1750	340	2090
											2100	280	2380
											2500	240	2740
											3500	170	3670
											4500	120	4620
						Imidacloprid	RSBC	0.95	Freundlich adsorption	10	250	1200	1450
											500	720	1220
											750	530	1280
									Kf[mg1−n kg−1Ln]=3410		900	460	1360
											1250	350	1600
									1/nf,ads=0.51		1450	300	1750
									R2=0.969		1750	260	2010
											2100	210	2310
											2500	180	2680
											3500	120	3620
											4500	90	4590
						Imidacloprid	T-RSBC	0.95	Freundlich adsorption	10	250	1510	1760
											500	880	1380
									Kf[mg1−n kg−1Ln]=3140		750	630	1380
									1/nf,ads=0.40		900	540	1440
									R2=0.971		1250	410	1660
											1450	350	1800
											1750	300	2050
											2100	250	2350
											2500	210	2710
											3500	140	3640
											4500	100	4600
			http://dx.doi.org/10.1016/j.jece.2013.12.013			Simazine	Al2O3	0.95	Freundlich adsorption	20µmol/L	3840	6340	10180
									k = 168 μmol kg−1; n = 0.444
						Simazine	Fe2O3	0.95	Freundlich adsorption	20µmol/L	5750	7820	13570
									k = 166 μmol kg−1; n = 0.596
						MCPA	Al2O3	0.95	Langmuir	20µmol/L	1190	1230	2420
									xm = 2.01 × 10^5 μmol kg−1; k = 5.05 × 10−3 L μmol−1
						MCPA	Fe2O3	0.95	Langmuir	20µmol/L	1800	1710	3510
									xm = 5.42 × 104 μmol kg−1; k = 0.452 L μmol−1
									a = 752 kg L−1; b = 418 μmol L−1

## Sheet: Sheet2
				Adsorbent	Adsorbate	%Removal	Isotherm	Kinetics	t1	t2	t1+t2	Single stage	References
															c0(mg/L)	c1(mg/L)	c0-c1	M(g)	V(L)	R	K	q	q2	kq	kq2	RKq	Kq2-RKq=H	R/H
				Methyl Complex Blue	Pine Saw Dust	0.9	Langmuir	pseudo second-order	20	25.9	45.9	No removal over 80%			150	15	135	15000	10000	90	0.00272	83.3	6938.89	0.226576	18.8738	20.3918	-1.51806	-59.2862
						0.85			14	16.4	30.4	-			150	22.5	127.5	15000	10000	85	0.00272	83.3	6938.89	0.226576	18.8738	19.259	-0.385179	-220.677
						0.8			10	12.3	22.3	600			150	30	120	15000	10000	80	0.00272	83.3	6938.89	0.226576	18.8738	18.1261	0.747701	106.995
						0.75			8	9.2	17.2	75			150	37.5	112.5	15000	10000	75	0.00272	83.3	6938.89	0.226576	18.8738	16.9932	1.88058	39.8813
				Methyl Complex Yellow	Pine Saw Dust	0.9	Langmuir	pseudo second-order	10	12.4	22.4	38			150	15	135	15000	10000	90	0.00129	108.7	11815.7	0.140223	15.2422	12.6201	2.62217	34.3227
						0.85			8	9.6	17.6	27			150	22.5	127.5	15000	10000	85	0.00129	108.7	11815.7	0.140223	15.2422	11.919	3.32329	25.5771
						0.8			6	8.3	14.3	21			150	30	120	15000	10000	80	0.00129	108.7	11815.7	0.140223	15.2422	11.2178	4.0244	19.8787
						0.75			6	5.8	11.8	16			150	37.5	112.5	15000	10000	75	0.00129	108.7	11815.7	0.140223	15.2422	10.5167	4.72552	15.8713
				Acid Red25	Magnetic Biomass	0.96	Freundlich	pseudo second-order and intraparticle diffusion	180	220.8	400.8	895
						0.9			140	143.9	283.9	599
						0.86			120	109.5	229.5	476
						0.83			100	92.6	192.6	356
						0.8			100	62.6	162.6	376
															c0(mg/L)	c1(mg/L)	c0-c1	M(g)	V(L)	R	K	q	q2	kq	kq2	RKq	Kq2-RKq=H	R/H					Initial concentration (mg/L)	qe, exp (mg/g)	Pseudo-first-order kinetic model			Pseudo-second-order kinetic model
				Methylene Blue	Saw dust	0.99	Langmuir	pseudo second-order	26	11.54	37.54				300	3	297	4	1	74.25	0.0021521	75.732	5735.33	0.162983	12.343	12.1015	0.241538	307.404							k1	qe, cal (mg/g)	R2	k2 × 10−3	qe, cal (mg/g)	R2		qe	k
						0.99			32	14.37	46.37				350	3.5	346.5	4	1	86.625	0.00145149	88.5476	7840.68	0.128526	11.3806	11.1335	0.247103	350.562					50	12.19	0.069	3.79	0.739	156.214	12.35	0.999		12.3049	0.209818		50	156.214	50	0.156214
						0.99			42	14.18	56.18				400	4	396	4	1	99	0.00103192	101.389	10279.8	0.104625	10.6079	10.3579	0.249983	396.027					100	24.28	0.069	10.17	0.792	47.059	25	0.999		24.8532	0.0357035		100	47.059	100	0.047059
						0.99			44	21.55	65.55				450	4.5	445.5	4	1	111.375	0.000763747	114.254	13054	0.087261	9.96992	9.7187	0.251218	443.341					150	36.08	0.058	18.88	0.813	18.692	37.04	0.999		37.4951	0.0126706		150	18.692	150	0.018692
						0.99			52	23.79	75.79				500	5	495	4	1	123.75	0.000583497	127.139	16164.3	0.0741852	9.43182	9.18042	0.251404	492.235					200	47.26	0.048	37.58	0.921	5.797	50	0.999		50.1981	0.00607546		200	5.797	200	0.005797
						0.98			16	12.02	28.02				300	6	294	4	1	73.5	0.0021521	75.732	5735.33	0.162983	12.343	11.9792	0.363776	202.048					250	57.19	0.051	57.02	0.914	3.012	62.5	0.999		62.9468	0.00343537		250	3.012	250	0.003012
						0.98			22	12.36	34.36				350	7	343	4	1	85.75	0.00145149	88.5476	7840.68	0.128526	11.3806	11.0211	0.359563	238.484					300	65.08	0.039	55.72	0.903	1.798	76.92	0.999		75.732	0.00215187		300	1.798	300	0.001798
						0.98			28	13.55	41.55				400	8	392	4	1	98	0.00103192	101.389	10279.8	0.104625	10.6079	10.2533	0.354608	276.361					350									88.5476	0.00145418	0	0
						0.98			32	17.21	49.21				450	9	441	4	1	110.25	0.000763747	114.254	13054	0.087261	9.96992	9.62053	0.349386	315.553					400									101.389	0.00103383
						0.98			38	19.23	57.23				500	10	490	4	1	122.5	0.000583497	127.139	16164.3	0.0741852	9.43182	9.08769	0.344136	355.964					450									114.254	0.000765161
						0.97			14	9.28	23.28				300	9	291	4	1	72.75	0.0021521	75.732	5735.33	0.162983	12.343	11.857	0.486013	149.687					500									127.139	0.000584578
						0.97			20	9	29				350	10.5	339.5	4	1	84.875	0.00145149	88.5476	7840.68	0.128526	11.3806	10.9086	0.472024	179.811
						0.97			24	11.2	35.2				400	12	388	4	1	97	0.00103192	101.389	10279.8	0.104625	10.6079	10.1486	0.459234	211.221
						0.97			28	13.75	41.75				450	13.5	436.5	4	1	109.125	0.000763747	114.254	13054	0.087261	9.96992	9.52236	0.447555	243.825
						0.97			32	16.65	48.65				500	15	485	4	1	121.25	0.000583497	127.139	16164.3	0.0741852	9.43182	8.99496	0.436867	277.544
															c0(mg/L)	c1(mg/L)	c0-c1	M(g)	V(L)	R	K	q	q2	kq	kq2	RKq	Kq2-RKq=H	R/H
				Pb 2+	sodium tetraborate (NTB)-modified kaolinite clay	0.95	Langmuir	pseudo second order	12	27.7	39.7
						0.9			10	28.1	38.1
						0.85			10	26.6	36.6
						0.8			10	25	35
				Cd 2+	sodium tetraborate (NTB)-modified kaolinite clay	0.95	Langmuir	pseudo second order	4	9.9	13.9
						0.9			4	9.4	13.4
						0.85			4	8.9	12.9
						0.8			4	8.4	12.4
															c0(mg/L)	c1(mg/L)	c0-c1	M(g)	V(L)	R	K	q	q2	kq	kq2	RKq	Kq2-RKq=H	R/H=t
				Methylene Blue	Spent Tea Leaves	99% (300 mg/L)	Langmuir	pseudo second order	18	10.1	28.1				300	3	297	1.75	0.5	84.8571	0.00357325	85.5706	7322.33	0.305765	26.1645	25.9463	0.218152	388.982
						99%(400 mg/L)			22	13.9	35.9				400	4	396	1.75	0.5	113.143	0.00208055	114.16	13032.5	0.237515	27.1147	26.8731	0.241541	468.422
						99%(500 mg/L)			26	17.5	43.5				500	5	495	1.75	0.5	141.429	0.00136769	142.763	20381.4	0.195256	27.8754	27.6148	0.260644	542.612
				Methylene Blue	Bentonite	0.99	Langmuir	pseudo second order	40	64.6	104.6				100	1	99	10000	10000	99	0.001309	103.1	10629.6	0.134958	13.9142	13.3608	0.553327	178.918
						0.95			22	25.6	47.6				100	5	95	10000	10000	95	0.001309	103.1	10629.6	0.134958	13.9142	12.821	1.09316	86.9041
						0.9			14	16.7	30.7				100	10	90	10000	10000	90	0.001309	103.1	10629.6	0.134958	13.9142	12.1462	1.76795	50.9065
						0.85			12	10	22				100	15	85	10000	10000	85	0.001309	103.1	10629.6	0.134958	13.9142	11.4714	2.44274	34.797
				BB69	Peat	0.9	Langmuir	pseudo second order	60.2	1.5	61.7
				BB69	Wood Process	0.8			61	132.78	193.78
				AB25	Peat	0.8			59.25	188.54	247.79
				AB25	Wood Process	0.5			58.21	124.38	182.59
				Phosphates	Alunite	0.95	Langmuir	pseudo second order	44	45.7	89.7	No removal over 83%			100	5	95	10000	10000	95	0.00131	87.7	7691.29	0.114887	10.0756	10.9143	-0.838675	-113.274
						0.9			30	24.1	54.1	-			100	10	90	10000	10000	90	0.00131	87.7	7691.29	0.114887	10.0756	10.3398	-0.26424	-340.599
						0.85			18	20	38	600 (83% removal)			100	15	85	10000	10000	85	0.00131	87.7	7691.29	0.114887	10.0756	9.76539	0.310195	274.021
						0.8			14	15.1	29.1	170			100	20	80	10000	10000	80	0.00131	87.7	7691.29	0.114887	10.0756	9.19096	0.88463	90.4333
				Pb²⁺ Aqueous Solution	Modified Sugarcane Bagasse	90% ( Different system Number ranging from 2 -24)	Langmuir	pseudo second order	14	13.84	27.84
									18	10.16	28.16
									22	7.67	29.67
									26	5.9	31.9
									30	4.59	34.59
									34	3.6	37.6
									38	2.83	40.83
									42	2.21	44.21
									46	1.71	47.71
									50	1.3	51.3
									54	0.97	54.97
									58	0.68	58.68
				Pb²⁺ Aqueous Solution	Modified Sugarcane Bagasse	95% ( Different system Number ranging from 2 -24)	Langmuir	pseudo second order	14	32.34	46.34
									18	24.78	42.78
									22	19.61	41.61
									26	15.9	41.9
									30	13.13	43.13
									34	11.01	45.01
									38	9.33	47.33
									42	7.98	49.98
									46	6.88	52.88
									50	5.97	55.97
									54	5.2	59.2
									58	4.56	62.56
				Methylene Blue	Coconut Shell Activated Carbon	98.8% (different system Number from 2-16)	Langmuir	pseudo second order	2.9	6.6	9.5
									4.18	6.58	10.76
									4.85	6.5	11.35
									5.33	6.42	11.75
									5.64	6.32	11.96
									5.9	6.24	12.14
									6.05	6.14	12.19
									6.18	6.01	12.19
									6.23	5.88	12.11
									6.36	5.65	12.01
									6.33	5.29	11.62
									6.51	5.01	11.52
									6.56	4.39	10.95
									6.64	3.37	10.01
									6.64	0.08	6.72
				Pb(2+) ions	Peat	0.99	Langmuir	pseudo second order	10	76.4	86.4
									12	46.3	58.3
									14	31.7	45.7
									16	23.4	39.4
									18	18.1	36.1
									20	14.5	34.5
									22	11.9	33.9
									24	9.99	33.99
									26	8.54	34.54
									28	7.4	35.4
				Pb(2+) ions	Peat	0.98	Langmuir	pseudo second order	10	45.8	55.8
									12	30.3	42.3
									14	21.8	35.8
									16	16.5	32.5
									18	13	31
									20	10.5	30.5
									22	8.74	30.74
									24	7.38	31.38
									26	6.34	32.34
									28	5.51	33.51
				Pb(2+) ions	Peat	0.96	Langmuir	pseudo second order	10	24.7	34.7
									12	17.4	29.4
									14	13	27
									16	10.1	26.1
									18	8.06	26.06
									20	6.6	26.6
									22	5.51	27.51
									24	4.68	28.68
									26	4.03	30.03
									28	3.5	31.5
				Pb(2+) ions	Peat	0.94	Langmuir	pseudo second order	10	16.5	26.5
									12	11.9	23.9
									14	8.98	22.98
									16	7.02	23.02
									18	5.64	23.64
									20	4.63	24.63
									22	3.87	25.87
									24	3.29	27.29
									26	2.83	28.83
									28	2.46	30.46
				Zinc from effluents	sodium diimidoacetate ion exchange resin	90%(2.0 mmol dm-3)	Langmuir–Freundlich	pseudo second order	30.3	424.24	454.54				c0(mg/L)	c1(mg/L)	c0-c1	M(g)	V(L)	R	K	q	q2	kq	kq2	RKq	Kq2-RKq=H	R/H=t
									39.87	244.82	284.69
									50.24	176.24	226.48
									59.01	141.15	200.16
									69.38	117.22	186.6
									78.95	102.87	181.82
									90.11	92.5	182.61
									99.68	82.14	181.82
									108.45	74.96	183.41
									119.62	70.18	189.8
									129.19	66.19	195.38
									141.15	63	204.15
									149.92	59.81	209.73
									159.49	57.42	216.91
									169.86	54.23	224.09
									180.22	55.02	235.24
									190.59	51.83	242.42
				Zinc from effluents	sodium diimidoacetate ion exchange resin	95%(2.0 mmol dm-3)	Langmuir–Freundlich	pseudo second order	0	0	0
									0	0	0
									0	0	0
									0	0	0
									0	0	0
									0	0	0
									0	0	0
									0	0	0
									0	0	0
									0	0	0
									0	0	0
									0	0	0
									0	0	0
									0	0	0
									0	0	0
				Zinc from effluents	sodium diimidoacetate ion exchange resin	90%(2.3 mmol dm-3)	Langmuir–Freundlich	pseudo second order	60.06	559.91	619.97
									69.75	377.79	447.54
									79.43	292.55	371.98
									90.09	240.24	330.33
									99.78	208.27	308.05
									110.43	183.08	293.51
									120.12	164.68	284.8
									129.81	154.99	284.8
									139.49	144.34	283.83
									150.15	123.99	274.14
									159.84	117.21	277.05
									171.46	112.37	283.83
									180.18	134.65	314.83
									190.83	125.93	316.76
				Zinc from effluents	sodium diimidoacetate ion exchange resin	95%(2.3 mmol dm-3)	Langmuir–Freundlich	pseudo second order	91.67	437.04	528.7
									98.15	349.07	447.22
									109.26	300	409.26
									118.52	263.89	382.41
									128.7	233.33	362.04
									139.81	215.74	355.56
									150	197.22	347.22
									159.26	188.89	348.15
									170.37	175.93	346.3
									179.63	166.67	346.3
									193.52	161.11	354.63
									201.85	153.7	355.56
									209.26	149.07	358.33
									221.3	143.52	364.81
									232.41	141.67	374.07
									239.81	134.26	374.07
									250.93	131.48	382.41
									259.26	129.63	388.89
									268.52	126.85	395.37
									278.7	122.22	400.93
				Zinc from effluents	sodium diimidoacetate ion exchange resin	90% (2.6 mmol dm-3)	Langmuir–Freundlich	pseudo second order	150	536.38	686.38
									158.57	479.32	637.89
									175.71	423.68	599.39
									182.86	389.44	572.3
									192.86	356.63	549.49
									207.14	333.81	540.95
									211.43	310.98	522.41
									221.43	295.29	516.72
									230	278.17	508.17
									242.86	268.19	511.05
									252.86	261.06	513.91
									264.29	249.64	513.93
									274.29	239.66	513.94
									280	233.95	513.95
									290	222.54	512.54
									300	221.11	521.11
									312.86	216.83	529.69
									321.43	211.13	532.56
									331.43	206.85	538.28
									340	203.99	543.99
									350	199.71	549.71
									362.86	199.71	562.57
									371.43	194.01	565.44
									380	191.16	571.16
									391.43	191.16	582.58
									401.43	185.45	586.88
									412.86	182.6	595.45
				Zinc from effluents	sodium diimidoacetate ion exchange resin	95% (2.6 mmol dm-3)	Langmuir–Freundlich	pseudo second order	251.11	563.15	814.26
									260.03	524.52	784.55
									273.4	487.37	760.77
									280.83	466.57	747.4
									291.23	450.22	741.46
									301.63	430.91	732.54
									313.52	413.08	726.6
									323.92	399.7	723.63
									331.35	392.27	723.63
									340.27	377.41	717.68
									349.18	368.5	717.68
									361.07	359.58	720.65
									372.96	349.18	722.14
									381.87	341.75	723.63
									395.25	337.3	732.54
									404.16	332.84	737
									411.59	322.44	734.03
									420.51	316.49	737
									432.39	310.55	742.94
									445.77	304.61	750.37
									451.71	298.66	750.37
									460.62	298.66	759.29
									471.03	292.72	763.74
									481.43	288.26	769.69
									497.77	288.26	786.03
									493.31	285.29	778.6
									512.63	276.37	789				c0(mg/L)	c1(mg/L)	c0-c1	M(g)	V(L)	R	K	q	q2	kq	kq2	RKq	Kq2-RKq=H	R/H=t
				Herbicide MCPA	Mesoporous Al2O3	0.954		pseudo second order	1396	655	2051		0.954	0.046	150	6.9	143.1	0.02	0.02	143.1
						0.95			920	437	1357		0.95	0.05	150	7.5	142.5	0.02	0.02	142.5
						0.94			498	243	741		0.94	0.06	150	9	141	0.02	0.02	141
						0.93			342	171	513		0.93	0.07	150	10.5	139.5	0.02	0.02	139.5
						0.92			261	132	393		0.92	0.08	150	12	138	0.02	0.02	138
						0.91			210	110	320		0.91	0.09	150	13.5	136.5	0.02	0.02	136.5
						0.9			177	93	270		0.9	0.1	150	15	135	0.02	0.02	135
						0.85			97	56	153		0.85	0.15	150	22.5	127.5	0.02	0.02	127.5
						0.8			66	41	107		0.8	0.2	150	30	120	0.02	0.02	120
						0.75			49	32	81		0.75	0.25	150	37.5	112.5	0.02	0.02	112.5
						0.7			39	26	65		0.7	0.3	150	45	105	0.02	0.02	105
						0.65			31	22	53		0.65	0.35	150	52.5	97.5	0.02	0.02	97.5
						0.6			26	18	44		0.6	0.4	150	60	90	0.02	0.02	90
						0.55			21	16	37		0.55	0.45	150	67.5	82.5	0.02	0.02	82.5
						0.5			18	13	31		0.5	0.5	150	75	75	0.02	0.02	75
