# Supplementary material for: A Review on the Adsorption Isotherms and Design Calculations for the Optimization of Adsorbent Mass and Contact Time
Source: ACS Omega. 2023 Apr 24;8(20):17407–30. doi: 10.1021/acsomega.2c08155 (PMC10210042; doi:10.1021/acsomega.2c08155)
Supplement: Supplementary file 3 — ao2c08155_si_003.xlsx [file ao2c08155_si_003.xlsx]

## Sheet: Sheet1
qm	340
kL	0.16
Cf	10
			60
Co	Ns	C1	M1	M2	M=M1+M2
200	1	190	1.82276	51.6176	53.4404
200	2	180	3.65196	48.75	52.402
200	3	170	5.48875	45.8824	51.3711
200	4	160	7.33456	43.0147	50.3493
200	5	150	9.19118	40.1471	49.3382
200	6	140	11.0609	37.2794	48.3403
200	7	130	12.9468	34.4118	47.3586
200	8	120	14.8529	31.5441	46.3971
200	9	110	16.7848	28.6765	45.4612
200	10	100	18.75	25.8088	44.5588
200	11	90	20.7598	22.9412	43.701
200	12	80	22.8309	20.0735	42.9044
200	13	70	24.9895	17.2059	42.1954
200	14	60	27.2794	14.3382	41.6176
200	15	50	29.7794	11.4706	41.25
200	16	40	32.6471	8.60294	41.25
200	17	30	36.25	5.73529	41.9853
200	18	20	41.6912	2.86765	44.5588			100	50
200	19	10	54.4853	0	54.4853			160	80
200	20	0	#DIV/0!	-2.86765	#DIV/0!
		200	100
		190	95					16000

## Sheet: LANG
qm	63.6577
kL	0.207835
Cf	10
			150
Co	Ns	C1	M1	M2	M=M1+M2
200	1	190	24.1602	628.22	652.38
200	2	180	48.3868	593.319	641.706
200	3	170	72.6913	558.418	631.109
200	4	160	97.0885	523.517	620.605
200	5	150	121.597	488.616	610.212
200	6	140	146.24	453.715	599.955
200	7	130	171.05	418.813	589.863
200	8	120	196.067	383.912	579.979
200	9	110	221.348	349.011	570.359
200	10	100	246.973	314.11	561.083
200	11	90	273.056	279.209	552.265
200	12	80	299.769	244.308	544.077
200	13	70	327.381	209.407	536.788
200	14	60	356.344	174.506	530.849
200	15	50	387.466	139.604	527.07
200	16	40	422.367	104.703	527.07
200	17	30	464.826	69.8022	534.629
200	18	20	526.182	34.9011	561.083			100	50
200	19	10	663.121	0	663.121			160	80
200	20	0	#DIV/0!	-34.9011	#DIV/0!
		200	100
		190	95					16000

## Sheet: freundlich
kf	27.2802
n	0.162704		V	150
Cf	10
Co	Ns	C1	M1	M2	M=M1+M2
200	1	190	23.4143	680.475	703.89
200	2	180	47.2424	642.671	689.914
200	3	170	71.5257	604.867	676.393
200	4	160	96.3129	567.063	663.376
200	5	150	121.662	529.259	650.921
200	6	140	147.642	491.455	639.097
200	7	130	174.339	453.65	627.989
200	8	120	201.856	415.846	617.703
200	9	110	230.326	378.042	608.368
200	10	100	259.918	340.238	600.155
200	11	90	290.853	302.434	593.286
200	12	80	323.433	264.629	588.063
200	13	70	358.082	226.825	584.907
200	14	60	395.421	189.021	584.442
200	15	50	436.421	151.217	587.638
200	16	40	482.728	113.413	596.14
200	17	30	537.476	75.6084	613.085
200	18	20	607.902	37.8042	645.706
200	19	10	718.28	0	718.28
200	20	0	#DIV/0!	-37.8042	#DIV/0!

## Sheet: REDLICH PETERSON
kp	19.9081
a	0.424872
b	0.940174
Cf	10		150
Co	Ns	C1	M1	M2	M=M1+M2
200	1	190	0.00661185	28.844	28.8506
200	2	180	0.0146735	27.2415	27.2562
200	3	170	0.0245678	25.6391	25.6636
200	4	160	0.0368059	24.0366	24.0734
200	5	150	0.0520808	22.4342	22.4863
200	6	140	0.0713493	20.8317	20.9031
200	7	130	0.0959596	19.2293	19.3253
200	8	120	0.127856	17.6269	17.7547
200	9	110	0.169922	16.0244	16.1943
200	10	100	0.226567	14.422	14.6485
200	11	90	0.304795	12.8195	13.1243
200	12	80	0.416257	11.2171	11.6333
200	13	70	0.581439	9.61465	10.1961
200	14	60	0.839019	8.01221	8.85123
200	15	50	1.26912	6.40977	7.67889
200	16	40	2.06015	4.80733	6.86747
200	17	30	3.74547	3.20488	6.95036
200	18	20	8.36852	1.60244	9.97096
200	19	10	30.4464	0	30.4464
200	20	0	#DIV/0!	-1.60244	#DIV/0!

## Sheet: sips
kp	20.1993
a	0.295813
b	0.712493
Cf	10		150
Co	Ns	C1	M1	M2	M=M1+M2
200	1	190	0.131508	654.548	654.679
200	2	180	0.283253	618.184	618.467
200	3	170	0.459461	581.82	582.28
200	4	160	0.665539	545.456	546.122
200	5	150	0.908498	509.093	510.001
200	6	140	1.19758	472.729	473.926
200	7	130	1.54518	436.365	437.91
200	8	120	1.96827	400.001	401.97
200	9	110	2.49061	363.638	366.128
200	10	100	3.14645	327.274	330.42
200	11	90	3.98673	290.91	294.897
200	12	80	5.09027	254.546	259.637
200	13	70	6.58502	218.183	224.768
200	14	60	8.69162	181.819	190.51
200	15	50	11.8218	145.455	157.277
200	16	40	16.8305	109.091	125.922
200	17	30	25.7929	72.7275	98.5204
200	18	20	45.1802	36.3638	81.5439
200	19	10	108.295	0	108.295
200	20	0	#DIV/0!	-36.3638	#DIV/0!

## Sheet: Temkin
Qm	6.78771	mg.mol/g.J	R
A	11.1996		8.314	J/molK
F	0.80792		T
			298	K
Cf	10		V	150
Co	Ns	C1	Q1	Q2	M1	M2	M1+M2
200	1	190	64.3796	39.642	23.2993	681.096	704.395
200	2	180	63.9253	39.642	46.9298	643.257	690.187
200	3	170	63.4451	39.642	70.9274	605.419	676.346
200	4	160	62.9358	39.642	95.3353	567.58	662.915
200	5	150	62.3936	39.642	120.205	529.741	649.946
200	6	140	61.8139	39.642	145.598	491.903	637.501
200	7	130	61.1913	39.642	171.593	454.064	625.657
200	8	120	60.5188	39.642	198.285	416.225	614.511
200	9	110	59.7878	39.642	225.799	378.387	604.185
200	10	100	58.9871	39.642	254.293	340.548	594.841
200	11	90	58.1019	39.642	283.984	302.709	586.693
200	12	80	57.1123	39.642	315.168	264.871	580.039
200	13	70	55.9905	39.642	348.274	227.032	575.305
200	14	60	54.6954	39.642	383.945	189.193	573.138
200	15	50	53.1636	39.642	423.222	151.355	574.576
200	16	40	51.2889	39.642	467.938	113.516	581.454
200	17	30	48.8719	39.642	521.772	75.6773	597.449
200	18	20	45.4654	39.642	593.858	37.8387	631.696
200	19	10	39.642	39.642	718.935	0	718.935
200	20	0	#NUM!	39.642	#NUM!	-37.8387	#NUM!

## Sheet: hasley-hill
qm	109.225	Cs	60000	mg/L
k	3.56716
s	0.885966
Cf	10	V	150
Co	Ns	C1	Q1	Q2	M1	M2	M1+M2
200	1	190	63.6584	39.9315	23.5633	676.158	699.721
200	2	180	62.9901	39.9315	47.6265	638.594	686.22
200	3	170	62.2978	39.9315	72.2337	601.029	673.263
200	4	160	61.579	39.9315	97.4358	563.465	660.901
200	5	150	60.8309	39.9315	123.293	525.901	649.193
200	6	140	60.0498	39.9315	149.876	488.336	638.212
200	7	130	59.2316	39.9315	177.27	450.772	628.042
200	8	120	58.3713	39.9315	205.581	413.208	618.788
200	9	110	57.4624	39.9315	234.936	375.643	610.58
200	10	100	56.497	39.9315	265.501	338.079	603.58
200	11	90	55.4648	39.9315	297.486	300.515	598.001
200	12	80	54.3522	39.9315	331.173	262.95	594.124
200	13	70	53.1408	39.9315	366.95	225.386	592.336
200	14	60	51.8042	39.9315	405.372	187.822	593.194
200	15	50	50.3031	39.9315	447.288	150.257	597.546
200	16	40	48.5741	39.9315	494.09	112.693	606.783
200	17	30	46.5042	39.9315	548.338	75.1287	623.467
200	18	20	43.8547	39.9315	615.669	37.5643	653.233
200	19	10	39.9315	39.9315	713.722	0	713.722
200	20	0	#NUM!	39.9315	#NUM!	-37.5643	#NUM!

## Sheet: JURA-HARKINS
A	4009.27
B	-1.46639		Cs	60000
Cf	10	V	150
Co	Ns	C1	Q1	Q2	M1	M2	M1+M2
200	1	190	62.299	41.6449	24.0774	648.339	672.417
200	2	180	61.6028	41.6449	48.6991	612.321	661.02
200	3	170	60.8916	41.6449	73.9018	576.302	650.204
200	4	160	60.1635	41.6449	99.7282	540.283	640.011
200	5	150	59.4165	41.6449	126.228	504.264	630.492
200	6	140	58.6478	41.6449	153.458	468.245	621.704
200	7	130	57.8545	41.6449	181.49	432.226	613.716
200	8	120	57.0329	41.6449	210.405	396.207	606.612
200	9	110	56.1782	41.6449	240.307	360.189	600.495
200	10	100	55.2848	41.6449	271.322	324.17	595.492
200	11	90	54.345	41.6449	303.616	288.151	591.766
200	12	80	53.3492	41.6449	337.4	252.132	589.532
200	13	70	52.2839	41.6449	372.964	216.113	589.077
200	14	60	51.13	41.6449	410.718	180.094	590.812
200	15	50	49.859	41.6449	451.272	144.075	595.348
200	16	40	48.4253	41.6449	495.608	108.057	603.665
200	17	30	46.7474	41.6449	545.485	72.0377	617.523
200	18	20	44.6535	41.6449	604.655	36.0189	640.674
200	19	10	41.6449	41.6449	684.358	0	684.358
200	20	0	#NUM!	41.6449	#NUM!	-36.0189	#NUM!

## Sheet: FS 2 parameter1
a1	27.0517	b1	0.5
a2	0.35173	b2	0.5
Cf	10		V	150
Co	Ns	C1	Q1	Q2	M1	M2	M1+M2
200	1	190	63.7595	40.4992	23.5259	666.681	690.207
200	2	180	63.4621	40.4992	47.2723	629.643	676.915
200	3	170	63.142	40.4992	71.2679	592.605	663.873
200	4	160	62.796	40.4992	95.5474	555.567	651.115
200	5	150	62.4204	40.4992	120.153	518.529	638.682
200	6	140	62.0103	40.4992	145.137	481.492	626.629
200	7	130	61.5601	40.4992	170.565	444.454	615.019
200	8	120	61.0625	40.4992	196.52	407.416	603.936
200	9	110	60.5081	40.4992	223.111	370.378	593.489
200	10	100	59.8847	40.4992	250.481	333.34	583.822
200	11	90	59.1761	40.4992	278.829	296.302	575.131
200	12	80	58.3598	40.4992	308.431	259.265	567.696
200	13	70	57.4038	40.4992	339.699	222.227	561.925
200	14	60	56.2605	40.4992	373.263	185.189	558.453
200	15	50	54.8548	40.4992	410.174	148.151	558.325
200	16	40	53.0588	40.4992	452.328	111.113	563.442
200	17	30	50.6298	40.4992	503.656	74.0756	577.731
200	18	20	47.0189	40.4992	574.237	37.0378	611.275
200	19	10	40.4992	40.4992	703.718	0	703.718
200	20	0	0	40.4992	#DIV/0!	-37.0378	#DIV/0!

## Sheet: FS 5 Parameter
A	20.9396	b1	-0.0187968
B	0.270987	b2	-0.683513
D	1.04968
Cf	10		V	150
Co	Ns	C1	Q1	Q2	M1	M2	M1+M2
200	1	190	63.2304	41.0469	23.7228	657.784	681.507
200	2	180	63.0646	41.0469	47.5702	621.241	668.811
200	3	170	62.8815	41.0469	71.5632	584.697	656.26
200	4	160	62.678	41.0469	95.7273	548.154	643.881
200	5	150	62.4508	41.0469	120.094	511.61	631.705
200	6	140	62.1956	41.0469	144.705	475.067	619.771
200	7	130	61.9067	41.0469	169.61	438.523	608.133
200	8	120	61.5772	41.0469	194.877	401.979	596.857
200	9	110	61.1977	41.0469	220.596	365.436	586.032
200	10	100	60.7559	41.0469	246.89	328.892	575.782
200	11	90	60.2348	41.0469	273.928	292.349	566.277
200	12	80	59.6103	41.0469	301.961	255.805	557.766
200	13	70	58.8472	41.0469	331.367	219.261	550.628
200	14	60	57.8914	41.0469	362.748	182.718	545.466
200	15	50	56.655	41.0469	397.141	146.174	543.315
200	16	40	54.9829	41.0469	436.5	109.631	546.13
200	17	30	52.5696	41.0469	485.071	73.0872	558.158
200	18	20	48.6987	41.0469	554.43	36.5436	590.974
200	19	10	41.0469	41.0469	694.328	0	694.328
200	20	0	#DIV/0!	41.0469	#DIV/0!	-36.5436	#DIV/0!

[truncated: 10 more sheets: vs, unilan, dubinin, toth, jovanovich, kobe-corrigon, radke, jossens, KHAN, Mass combined]
